# Supplementary material for: Proprioceptive Cervicogenic Dizziness Care Trajectories in Patient Subpopulations: A Scoping Review
Source: J Clin Med. 2023 Feb 27;12(5):1884. doi: 10.3390/jcm12051884 (PMC10003866; doi:10.3390/jcm12051884)
Supplement: Supplementary file 1 [file jcm-12-01884-s001.zip]

Archive with 1 entries (1 files):
- jcm-2207799-supplementary.pdf
